# Supplementary material for: Synthesis and Structure–Activity Relationship Study of 2-(amino)quinazolin-4(3H)-one Derivatives as Potential Inhibitors of Methicillin-Resistant Staphylococcus aureus (MRSA)
Source: Antibiotics (Basel). 2025 Sep 25;14(10):967. doi: 10.3390/antibiotics14100967 (PMC12561453; doi:10.3390/antibiotics14100967)
Supplement: Supplementary file 1 [file antibiotics-14-00967-s001.zip]

Archive with 1 entries (1 files):
- antibiotics-3856400-supplementary.pdf
